# Supplementary material for: Hybrids of Deep HOMO Organic Cyanoacrylic Acid Dyes and Graphene Nanomaterials for Water Splitting Photoanodes
Source: Materials (Basel). 2025 Jan 20;18(2):463. doi: 10.3390/ma18020463 (PMC11766561; doi:10.3390/ma18020463)
Supplement: Supplementary file 1 [file materials-18-00463-s001.zip]

Archive with 1 entries (1 files):
- materials-3376581-supplementary.pdf
